# Supplementary material for: L-Citrullinato-Bipyridine and L-Citrullinato-Phenanthroline Mixed Copper Complexes: Synthesis, Characterization and Potential Anticancer Activity
Source: Pharmaceutics. 2024 May 31;16(6):747. doi: 10.3390/pharmaceutics16060747 (PMC11207372; doi:10.3390/pharmaceutics16060747)
Supplement: Supplementary file 1 [file pharmaceutics-16-00747-s001.zip]

Archive with 1 entries (1 files):
- pharmaceutics-3019514-supplementary.pdf
